# Supplementary material for: Improving the Fracture Toughness of Boron Carbide via Minor Additions of SiC and TiB2 Through Hot-Press Sintering
Source: Materials (Basel). 2024 Dec 20;17(24):6233. doi: 10.3390/ma17246233 (PMC11678037; doi:10.3390/ma17246233)
Supplement: Supplementary file 1 [file materials-17-06233-s001.zip]

Archive with 1 entries (1 files):
- materials-3309362-supplementary.pdf
